# Supplementary material for: Investigation of the Exposure of Schoolchildren to Ultrafine Particles (PM0.1) during the COVID-19 Pandemic in a Medium-Sized City in Indonesia
Source: Int J Environ Res Public Health. 2023 Feb 8;20(4):2947. doi: 10.3390/ijerph20042947 (PMC9957305; doi:10.3390/ijerph20042947)
Supplement: Supplementary file 1 [file ijerph-20-02947-s001.zip]

Archive with 1 entries (1 files):
- ijerph-2113758-supplementary.pdf
